# Supplementary material for: Identifying Areas of the Visual Field Important for Quality of Life in Patients with Glaucoma
Source: PLoS One. 2013 Mar 8;8(3):e58695. doi: 10.1371/journal.pone.0058695 (PMC3592814; doi:10.1371/journal.pone.0058695)
Supplement: Table S1 — The rank of the importance of integrated visual field (IVF) test points, visual acuities of better and worse eyes, gender and age. The numbers represent the IVF test point locations (see Figure 1). VA (worse-eye): visual acuity of the eye with worse mean deviation (MD) and VA (better-eye): visual acuity of the eye with better MD. (XLS) [file pone.0058695.s001.xls]

## Sheet: Sheet1
Rank	‘Letters’ and ‘Sentences’	‘Walking’	‘Going out’	‘Dining’	Overall
1	VA (worse eye)	VA (worse eye)	VA (worse eye)	VA (worse eye)	VA (worse eye)
2	40	40	40	40	40
3	VA (better eye)	47	VA (better eye)	VA (better eye)	VA (better eye)
4	39	67	16	55	39
5	37	51	39	37	5
6	43	39	12	39	37
7	67	64	5	54	43
8	41	45	27	11	16
9	48	43	42	42	42
10	42	60	55	16	48
11	44	48	11	5	11
12	5	34	59	59	67
13	11	35	37	35	41
14	47	52	35	41	55
15	20	63	48	70	35
16	34	VA (better eye)	56	38	47
17	38	21	51	27	44
18	55	37	20	36	51
19	36	44	47	30	59
20	16	age	43	53	34
21	35	53	age	31	36
22	19	70	41	33	12
23	68	5	23	69	24
24	15	49	57	74	27
25	59	42	73	age	age
26	4	59	19	47	8
27	51	32	15	67	70
28	29	1	67	68	29
29	age	56	36	29	28
30	60	36	68	44	68
31	1	68	44	46	38
32	8	17	52	20	30
33	54	18	24	63	54
34	52	30	8	43	45
35	70	27	14	45	33
36	72	25	63	71	49
37	6	55	33	51	60
38	57	73	45	12	57
39	10	29	38	56	31
40	26	28	21	60	21
41	75	74	6	17	52
42	49	41	30	28	19
43	64	33	53	48	20
44	21	62	60	34	6
45	28	69	26	73	64
46	45	46	50	6	53
47	71	16	70	21	63
48	63	31	54	75	2
49	25	24	9	19	15
50	53	4	62	13	3
51	50	12	49	14	72
52	73	23	61	62	23
53	13	26	28	64	1
54	3	38	29	15	17
55	58	8	17	10	4
56	2	11	46	18	56
57	9	3	2	72	73
58	12	6	64	52	26
59	76	71	71	24	25
60	17	14	31	26	46
61	33	19	74	2	32
62	24	2	7	25	62
63	62	75	18	8	9
64	18	54	22	32	71
65	27	72	76	76	10
66	66	20	4	1	7
67	14	13	32	7	13
68	7	22	34	9	74
69	56	10	58	65	69
70	61	15	1	49	50
71	22	9	72	3	75
72	31	76	66	58	14
73	65	57	75	22	22
74	30	50	10	23	18
75	69	65	69	66	66
76	74	66	65	61	58
77	23	61	13	50	76
78	32	7	25	4	65
79	46	58	3	57	61
80	gender	gender	gender	gender	gender
